# Supplementary material for: The Synergistic Action of Metformin and Glycyrrhiza uralensis Fischer Extract Alleviates Metabolic Disorders in Mice with Diet-Induced Obesity
Source: Int J Mol Sci. 2023 Jan 4;24(2):936. doi: 10.3390/ijms24020936 (PMC9862386; doi:10.3390/ijms24020936)
Supplement: Supplementary file 1 [file ijms-24-00936-s001.zip]

Archive with 1 entries (1 files):
- ijms-2097567-supplementary.pdf
